# Supplementary material for: Comprehensive Characterization of Volatile Flavor Compounds in Thamnaconus modestus Under Different Thermal Processing Methods: A Multi-Instrumental Flavoromics Approach
Source: Foods. 2026 Apr 13;15(8):1352. doi: 10.3390/foods15081352 (PMC13114293; doi:10.3390/foods15081352)
Supplement: Supplementary file 1 [file foods-15-01352-s001.zip]

Archive with 1 entries (1 files):
- foods-4181880-supplementary.pdf
